# Supplementary material for: Improving 3D Reconstruction Through RGB-D Sensor Noise Modeling
Source: Sensors (Basel). 2025 Feb 5;25(3):950. doi: 10.3390/s25030950 (PMC11819956; doi:10.3390/s25030950)
Supplement: Supplementary file 1 [file sensors-25-00950-s001.zip]

Archive with 1 entries (1 files):
- sensors-3362180-supplementary.pdf
